# Supplementary material for: Cytolytic Recombinant Vesicular Stomatitis Viruses Expressing STLV-1 Receptor Specifically Eliminate STLV-1 Env-Expressing Cells in an HTLV-1 Surrogate Model In Vitro
Source: Viruses. 2022 Mar 31;14(4):740. doi: 10.3390/v14040740 (PMC9030509; doi:10.3390/v14040740)
Supplement: Supplementary file 1 [file viruses-14-00740-s001.zip › Table S1.xlsx]

## Sheet: Table S1
	TABLE S1. Primers used for rVSV construction.
	rVSV vector		Primer		Sequence
	pVSV-ΔG-AcGFP	1st	Gi-MCS-AcGFP-F1	Forward	5’- ctgcatgctagctatgaaaaaaactaacagatatcacgggtaccATGGTGAGCAAGGGCGCCGAG -3’
			Gi-NotI-AcGFP-R	Reverse	5' - agaagatctggctagagcggccgcTCACTTGTACAGCTCATCCATG - 3'
		2nd *	Gi-MCS-AcGFP-F2	Forward	5’- cgatctgtttacgcgtggcgcgccccgggatctcgagtttaaactgcatgctagctatg -3’
			Gi-NotI-AcGFP-R	Reverse	5' - agaagatctggctagagcggccgcTCACTTGTACAGCTCATCCATG - 3'
	pVSVΔG-JmGL		Gi-MluI-Jm-GLUT1-F	Forward	5' - tcgatctgtttacgcgtaccATGGAGCCCAGCAGCAAGAA - 3'
			Gi-NheI-Jm-GLUT1-R	Reverse	5' - aaacagaagatctggctagcTCACACTTGGGAATCAGCC - 3'
	pVSVΔG-JmGL-AcGFP		Gi-MluI-Jm-GLUT1-F	Forward	5' - tcgatctgtttacgcgtaccATGGAGCCCAGCAGCAAGAA - 3'
			Gi-XhoI Jm-GLUT1-R	Reverse	5' - catgcagtttaaactcgagTCACACTTGGGAATCAGCC - 3'
	Capital letter indicates an annealing sequence for AcGFP or JM-GLUT1; small letter with underline indicates restriction sites or multi-cloning site (MCS); small bold letter indicates VSV transcription stop-start signal sequences. * In order to add MCS to upstream of the AcGFP gene, 2nd PCR was performed using the 1st amplified product as a template.
